# Supplementary material for: Maintenance of species boundaries in a Neotropical radiation of Begonia
Source: Mol Ecol. 2015 Sep 28;24(19):4982–93. doi: 10.1111/mec.13355 (PMC4600226; doi:10.1111/mec.13355)
Supplement: Supplementary file 2 — Appendix S1 Collection data for the 294 Begonia individuals from 4 zones of secondary contact genotyped for microsatellite loci in this study. [file mec0024-4982-sd2.xlsx]

## Sheet: Sheet1
Collection data for the 294 Begonia individuals from 4 zones of secondary contact genotyped for microsatellite loci in this study. The column 'Location number' refers to previously published data in Twyford et al. (2013, 2014).
										NewHybrids Assigment						BAPs assignment
Individual number	Collector number	Hybrid swarm number	Location number	Location	Lat	Long	Morphological assignment	Nuclear data reference	Chloroplast data reference	Parent-A	Parent-B	F1	F2	BC-A	BC-B	Cluster-A	Cluster-B	Flock log likelihood assignment											Parent-A	Parent-B	F1	F2	BC-A	BC-B	100000_sweeps
1	AT906a	S4	24	9km SE of San Andrés Tuxtlas, Veracruz	18.5201	-95.1618	B. heracleifolia	Twyford et al. (2014)	Twyford et al. (2013)	0	0.99999	0	0	0	1e-05	0	1	9.8								1	AT853	0	0.99952	0	0	0	0.00048	0	1	1	0
2	AT923	S4	24	9km SE of San Andrés Tuxtlas, Veracruz	18.5201	-95.1618	B. heracleifolia	Twyford et al. (2014)	Twyford et al. (2013)	0	0.99996	0	0	0	4e-05	0	1	10.2734								2	AT854	1	0.99903	0	0	0	0.00097	0	2	1	0
3	AT924a	S4	24	9km SE of San Andrés Tuxtlas, Veracruz	18.5201	-95.1618	B. heracleifolia	Twyford et al. (2014)	Twyford et al. (2013)	0	0.99693	0	0.0002	0	0.00287	0	1	12.7763								3	AT855	2	0.99941	0	0	0	0.00059	0	3	1	0
4	AT924b	S4	24	9km SE of San Andrés Tuxtlas, Veracruz	18.5201	-95.1618	B. heracleifolia	Twyford et al. (2014)	Twyford et al. (2013)	0	0.99973	0	0	0	0.00027	0	1	11.1001								4	AT856	3	0.99941	0	0	0	0.00059	0	4	1	0
5	AT925a	S4	24	9km SE of San Andrés Tuxtlas, Veracruz	18.5201	-95.1618	B. heracleifolia	Twyford et al. (2014)	Twyford et al. (2013)	0	0.99996	0	0	0	4e-05	0	1	13.7408								5	AT857	4	0.99941	0	0	0	0.00059	0	5	1	0
6	AT925b	S4	24	9km SE of San Andrés Tuxtlas, Veracruz	18.5201	-95.1618	B. heracleifolia	Twyford et al. (2014)	Twyford et al. (2013)	0	0.99998	0	0	0	2e-05	0	1	10.2642								6	AT858	5	0.99941	0	0	0	0.00059	0	6	1	0
7	AT926a	S4	24	9km SE of San Andrés Tuxtlas, Veracruz	18.5201	-95.1618	B. heracleifolia	Twyford et al. (2014)	Twyford et al. (2013)	0	0.99999	0	0	0	1e-05	0	1	15.1324								53	AT902	6	0.99941	0	0	0	0.00059	0	7	1	0
8	AT926b	S4	24	9km SE of San Andrés Tuxtlas, Veracruz	18.5201	-95.1618	B. heracleifolia	Twyford et al. (2014)	Twyford et al. (2013)	0	0.99984	0	0	0	0.00016	0	1	9.71268								9	AT861	7	0.99941	0	0	0	0.00059	0	8	1	0
9	AT927	S4	24	9km SE of San Andrés Tuxtlas, Veracruz	18.5201	-95.1618	B. heracleifolia	Twyford et al. (2014)	Twyford et al. (2013)	0	0.99968	0	1e-05	0	0.00031	0	1	8.5894								10	AT862	8	0.99941	0	0	0	0.00059	0	9	1	0
10	AT928	S4	24	9km SE of San Andrés Tuxtlas, Veracruz	18.5201	-95.1618	B. heracleifolia	Twyford et al. (2014)	Twyford et al. (2013)	0	0.99998	0	0	0	2e-05	0	1	10.2544								11	AT863	9	0.99941	0	0	0	0.00059	0	10	1	0
11	AT929	S4	24	9km SE of San Andrés Tuxtlas, Veracruz	18.5201	-95.1618	B. heracleifolia	Twyford et al. (2014)	Twyford et al. (2013)	0	0.99996	0	0	0	4e-05	0	1	13.8786								12	AT864	10	0.99941	0	0	0	0.00059	0	11	1	0
12	AT930	S4	24	9km SE of San Andrés Tuxtlas, Veracruz	18.5201	-95.1618	B. heracleifolia	Twyford et al. (2014)	Twyford et al. (2013)	0	0.99999	0	0	0	1e-05	0	1	13.0311								13	AT865	11	0.99941	0	0	0	0.00059	0	12	1	0
13	AT931	S4	24	9km SE of San Andrés Tuxtlas, Veracruz	18.5201	-95.1618	B. heracleifolia	Twyford et al. (2014)	Twyford et al. (2013)	0	0.99984	0	0	0	0.00016	0	1	11.504								15	AT866	12	0.99939	0	0	0	0.00061	0	13	1	0
14	AT932	S4	24	9km SE of San Andrés Tuxtlas, Veracruz	18.5201	-95.1618	B. heracleifolia	Twyford et al. (2014)	Twyford et al. (2013)	0	0.99999	0	0	0	1e-05	0	1	14.8812								16	AT867	13	0.99884	0	0	0	0.00116	0	14	1	0
15	AT933	S4	24	9km SE of San Andrés Tuxtlas, Veracruz	18.5201	-95.1618	B. heracleifolia	Twyford et al. (2014)	Twyford et al. (2013)	0	0.99999	0	0	0	1e-05	0	1	14.3996								17	AT868	14	0.99941	0	0	0	0.00059	0	15	1	0
16	AT934	S4	24	9km SE of San Andrés Tuxtlas, Veracruz	18.5201	-95.1618	B. heracleifolia	Twyford et al. (2014)	Twyford et al. (2013)	0	0.99999	0	0	0	1e-05	0	1	13.6186								18	AT869	15	0.99941	0	0	0	0.00059	0	16	1	0
17	AT935	S4	24	9km SE of San Andrés Tuxtlas, Veracruz	18.5201	-95.1618	B. heracleifolia	Twyford et al. (2014)	Twyford et al. (2013)	0	0.99999	0	0	0	1e-05	0	1	12.8472								20	AT871	16	0.99941	0	0	0	0.00059	0	17	1	0
18	AT936	S4	24	9km SE of San Andrés Tuxtlas, Veracruz	18.5201	-95.1618	B. heracleifolia	Twyford et al. (2014)	Twyford et al. (2013)	0	0.99999	0	0	0	1e-05	0	1	13.0311								21	AT872	17	0.999	0	0	0	0.001	0	18	1	0
19	AT937	S4	24	9km SE of San Andrés Tuxtlas, Veracruz	18.5201	-95.1618	B. heracleifolia	Twyford et al. (2014)	Twyford et al. (2013)	0	0.99992	0	0	0	8e-05	0	1	14.043								22	AT873	18	0.99941	0	0	0	0.00059	0	19	1	0
20	AT938	S4	24	9km SE of San Andrés Tuxtlas, Veracruz	18.5201	-95.1618	B. heracleifolia	Twyford et al. (2014)	Twyford et al. (2013)	0	0.99999	0	0	0	1e-05	0	1	14.7606								23	AT874	19	0.98935	0	0	0	0.01065	0	20	1	0
21	AT939	S4	24	9km SE of San Andrés Tuxtlas, Veracruz	18.5201	-95.1618	B. heracleifolia	Twyford et al. (2014)	Twyford et al. (2013)	0	0.99998	0	0	0	2e-05	0	1	9.08863								24	AT875	20	0.99941	0	0	0	0.00059	0	21	1	0
22	AT940	S4	24	9km SE of San Andrés Tuxtlas, Veracruz	18.5201	-95.1618	B. heracleifolia	Twyford et al. (2014)	Twyford et al. (2013)	0	0.99999	0	0	0	1e-05	0	1	15.5655								25	AT876	21	0.99941	0	0	0	0.00059	0	22	1	0
23	AT941	S4	24	9km SE of San Andrés Tuxtlas, Veracruz	18.5201	-95.1618	B. heracleifolia	Twyford et al. (2014)	Twyford et al. (2013)	0	0.99996	0	0	0	4e-05	0	1	11.0289								26	AT877	22	0.9994	0	0	0	0.0006	0	23	1	0
24	AT942	S4	24	9km SE of San Andrés Tuxtlas, Veracruz	18.5201	-95.1618	B. heracleifolia	Twyford et al. (2014)	Twyford et al. (2013)	0	0.99997	0	0	0	3e-05	0	1	12.2873								27	AT878	23	0.99941	0	0	0	0.00059	0	24	1	0
25	AT943	S4	24	9km SE of San Andrés Tuxtlas, Veracruz	18.5201	-95.1618	B. heracleifolia	Twyford et al. (2014)	Twyford et al. (2013)	0	0.99999	0	0	0	1e-05	0	1	14.1199								28	AT879	24	0.99941	0	0	0	0.00059	0	25	1	0
26	AT944	S4	24	9km SE of San Andrés Tuxtlas, Veracruz	18.5201	-95.1618	B. heracleifolia	Twyford et al. (2014)	Twyford et al. (2013)	0	0.99999	0	0	0	1e-05	0	1	13.9002								29	AT880	25	0.99941	0	0	0	0.00059	0	26	1	0
27	AT945	S4	24	9km SE of San Andrés Tuxtlas, Veracruz	18.5201	-95.1618	B. heracleifolia	Twyford et al. (2014)	Twyford et al. (2013)	0	0.99999	0	0	0	1e-05	0	1	12.6535								30	AT881	26	0.99942	0	0	0	0.00058	0	27	1	0
28	AT946	S4	24	9km SE of San Andrés Tuxtlas, Veracruz	18.5201	-95.1618	B. heracleifolia	Twyford et al. (2014)	Twyford et al. (2013)	0	0.99988	0	0	0	0.00012	0	1	8.99609								31	AT882	27	0.55107	0	0	0.00046	0.44847	0	28	1	0
29	AT947a	S4	24	9km SE of San Andrés Tuxtlas, Veracruz	18.5201	-95.1618	B. heracleifolia	Twyford et al. (2014)	Twyford et al. (2013)	0	0.99999	0	0	0	1e-05	0	1	14.8812								58	AT906b	28	0.04661	0	0.00012	0.00308	0.95019	0	29	0.84	0.16
30	AT947b	S4	24	9km SE of San Andrés Tuxtlas, Veracruz	18.5201	-95.1618	B. heracleifolia	Twyford et al. (2014)	Twyford et al. (2013)	0	0.99988	0	0	0	0.00012	0	1	14.4705								59	AT907	29	0	0	0.06618	0.01316	0.92065	0	30	0.69	0.31
31	AT948a	S4	24	9km SE of San Andrés Tuxtlas, Veracruz	18.5201	-95.1618	B. heracleifolia	Twyford et al. (2014)	Twyford et al. (2013)	0	0.99999	0	0	0	1e-05	0	1	14.5212								60	AT908	30	0	0	0.2314	0.00595	0.76264	1e-05	31	0.72	0.28
32	AT948b	S4	24	9km SE of San Andrés Tuxtlas, Veracruz	18.5201	-95.1618	B. heracleifolia	Twyford et al. (2014)	Twyford et al. (2013)	0	0.99999	0	0	0	1e-05	0	1	14.7116								61	AT909	31	0	0	0.64195	0.00427	0.35376	2e-05	32	0.67	0.33
33	AT949	S4	24	9km SE of San Andrés Tuxtlas, Veracruz	18.5201	-95.1618	B. heracleifolia	Twyford et al. (2014)	Twyford et al. (2013)	0	0.99992	0	0	0	8e-05	0	1	10.7959								7	AT859	32	0	0	0.71966	0.00324	0.27708	2e-05	33	0.66	0.34
34	AT950a	S4	24	9km SE of San Andrés Tuxtlas, Veracruz	18.5201	-95.1618	B. heracleifolia	Twyford et al. (2014)	Twyford et al. (2013)	0	0.99984	0	0	0	0.00016	0	1	11.6637								8	AT860	33	0	0	0.88917	0.0212	0.08848	0.00115	34	0.58	0.42
35	AT950b	S4	24	9km SE of San Andrés Tuxtlas, Veracruz	18.5201	-95.1618	B. heracleifolia	Twyford et al. (2014)	Twyford et al. (2013)	0	0.99999	0	0	0	1e-05	0	1	13.7467								32	AT885	34	0	0	0.90192	0.00202	0.09603	3e-05	35	0.61	0.39
36	AT952	S4	24	9km SE of San Andrés Tuxtlas, Veracruz	18.5201	-95.1618	B. heracleifolia	Twyford et al. (2014)	Not genotyped	0	0.99999	0	0	0	1e-05	0	1	15.2865								33	AT890a	35	0	0	0.9382	0.0008	0.06097	3e-05	36	0.61	0.39
37	AT953a	S4	24	9km SE of San Andrés Tuxtlas, Veracruz	18.5201	-95.1618	B. heracleifolia	Twyford et al. (2014)	Not genotyped	0	0.99992	0	0	0	8e-05	0	1	14.7044								34	AT890b	36	0	0	0.95597	0.00079	0.0432	5e-05	37	0.62	0.38
38	AT953b	S4	24	9km SE of San Andrés Tuxtlas, Veracruz	18.5201	-95.1618	B. heracleifolia	This study	Not genotyped	0	0.99627	0	0.00146	0	0.00226	0	1	5.68306								35	AT891a	37	0	0	0.99737	0.00011	0.00249	4e-05	38	0.55	0.45
39	AT954	S4	24	9km SE of San Andrés Tuxtlas, Veracruz	18.5201	-95.1618	B. heracleifolia	This study	Not genotyped	0	0.99999	0	0	0	1e-05	0	1	15.7412								36	AT891b	38	0	0	0.9742	0.00054	0.02523	3e-05	39	0.61	0.39
40	AT955	S4	24	9km SE of San Andrés Tuxtlas, Veracruz	18.5201	-95.1618	B. heracleifolia	This study	Not genotyped	0	0.99998	0	0	0	2e-05	0	1	11.1624								37	AT892a	39	0	0	0.97419	0.00055	0.02523	3e-05	40	0.61	0.39
41	AT956	S4	24	9km SE of San Andrés Tuxtlas, Veracruz	18.5201	-95.1618	B. heracleifolia	This study	Not genotyped	0	0.99998	0	0	0	2e-05	0	1	16.1909								38	AT892b	40	0	0	0.97419	0.00055	0.02523	3e-05	41	0.61	0.39
42	AT865a	S4	24	9km SE of San Andrés Tuxtlas, Veracruz	18.5201	-95.1618	B. heracleifolia x B. sericoneura	This study	This study	0	0	0.99736	0.00011	0.00249	4e-05	0.55	0.45	-9.92615								39	AT893	41	0	0	0.9742	0.00054	0.02523	3e-05	42	0.61	0.39
43	AT885	S4	24	9km SE of San Andrés Tuxtlas, Veracruz	18.5201	-95.1618	B. heracleifolia x B. sericoneura	This study	This study	0	0	0.90192	0.00202	0.09603	3e-05	0.61	0.39	-9.89026								40	AT893b	42	0	0	0.9742	0.00054	0.02523	3e-05	43	0.61	0.39
44	AT890a	S4	24	9km SE of San Andrés Tuxtlas, Veracruz	18.5201	-95.1618	B. heracleifolia x B. sericoneura	This study	This study	0	0	0.9382	0.0008	0.06097	3e-05	0.61	0.39	-13.4387								41	AT894a	43	0	0	0.98229	0.00036	0.01732	3e-05	44	0.61	0.39
45	AT890b	S4	24	9km SE of San Andrés Tuxtlas, Veracruz	18.5201	-95.1618	B. heracleifolia x B. sericoneura	This study	This study	0	0	0.95597	0.00079	0.0432	5e-05	0.62	0.38	-8.04589								42	AT894b	44	0	0	0.9832	0.00035	0.01642	3e-05	45	0.6	0.4
46	AT891a	S4	24	9km SE of San Andrés Tuxtlas, Veracruz	18.5201	-95.1618	B. heracleifolia x B. sericoneura	This study	This study	0	0	0.99737	0.00011	0.00249	4e-05	0.55	0.45	-13.3683								43	AT895b	45	0	0	0.98229	0.00036	0.01732	3e-05	46	0.61	0.39
47	AT891b	S4	24	9km SE of San Andrés Tuxtlas, Veracruz	18.5201	-95.1618	B. heracleifolia x B. sericoneura	This study	This study	0	0	0.9742	0.00054	0.02523	3e-05	0.61	0.39	-13.4387								44	AT896a	46	0	0	0.97672	0.00048	0.02277	3e-05	47	0.61	0.39
48	AT892a	S4	24	9km SE of San Andrés Tuxtlas, Veracruz	18.5201	-95.1618	B. heracleifolia x B. sericoneura	This study	This study	0	0	0.97419	0.00055	0.02523	3e-05	0.61	0.39	-12.5023								45	AT896b	47	0	0	0.99805	0.00017	0.00158	0.00021	48	0.46	0.54
49	AT892b	S4	24	9km SE of San Andrés Tuxtlas, Veracruz	18.5201	-95.1618	B. heracleifolia x B. sericoneura	This study	This study	0	0	0.97419	0.00055	0.02523	3e-05	0.61	0.39	-8.61421								46	AT897a	48	0	0	0.97672	0.00048	0.02277	3e-05	49	0.61	0.39
50	AT893	S4	24	9km SE of San Andrés Tuxtlas, Veracruz	18.5201	-95.1618	B. heracleifolia x B. sericoneura	This study	This study	0	0	0.9742	0.00054	0.02523	3e-05	0.61	0.39	-9.93972								47	AT898a	49	0	0	0.97419	0.00055	0.02523	3e-05	50	0.61	0.39
51	AT893b	S4	24	9km SE of San Andrés Tuxtlas, Veracruz	18.5201	-95.1618	B. heracleifolia x B. sericoneura	This study	This study	0	0	0.9742	0.00054	0.02523	3e-05	0.61	0.39	-13.5682								48	AT898b	50	0	0	0.99737	0.00011	0.00249	4e-05	51	0.55	0.45
52	AT894a	S4	24	9km SE of San Andrés Tuxtlas, Veracruz	18.5201	-95.1618	B. heracleifolia x B. sericoneura	This study	This study	0	0	0.98229	0.00036	0.01732	3e-05	0.61	0.39	-12.7579								49	AT899	51	0	0	0.98229	0.00036	0.01732	3e-05	52	0.61	0.39
53	AT894b	S4	24	9km SE of San Andrés Tuxtlas, Veracruz	18.5201	-95.1618	B. heracleifolia x B. sericoneura	This study	This study	0	0	0.9832	0.00035	0.01642	3e-05	0.6	0.4	-11.375								50	AT899a	52	0	0	0.99737	0.00011	0.00249	4e-05	53	0.55	0.45
54	AT895b	S4	24	9km SE of San Andrés Tuxtlas, Veracruz	18.5201	-95.1618	B. heracleifolia x B. sericoneura	This study	This study	0	0	0.98229	0.00036	0.01732	3e-05	0.61	0.39	-12.5023								51	AT900	53	0	0	0.9975	0.0001	0.00236	4e-05	54	0.55	0.45
55	AT896a	S4	24	9km SE of San Andrés Tuxtlas, Veracruz	18.5201	-95.1618	B. heracleifolia x B. sericoneura	This study	This study	0	0	0.97672	0.00048	0.02277	3e-05	0.61	0.39	-12.7135								52	AT901	54	0	0	0.99908	6e-05	0.0008	6e-05	55	0.49	0.51
56	AT896b	S4	24	9km SE of San Andrés Tuxtlas, Veracruz	18.5201	-95.1618	B. heracleifolia x B. sericoneura	This study	This study	0	0	0.99805	0.00017	0.00158	0.00021	0.46	0.54	-13.5682								55	AT904	55	0	0	0.99699	0.00012	0.00285	4e-05	56	0.55	0.45
57	AT897a	S4	24	9km SE of San Andrés Tuxtlas, Veracruz	18.5201	-95.1618	B. heracleifolia x B. sericoneura	This study	This study	0	0	0.97672	0.00048	0.02277	3e-05	0.61	0.39	-13.5682								56	AT905	56	0	0	0.99699	0.00012	0.00285	4e-05	57	0.55	0.45
58	AT898a	S4	24	9km SE of San Andrés Tuxtlas, Veracruz	18.5201	-95.1618	B. heracleifolia x B. sericoneura	This study	This study	0	0	0.97419	0.00055	0.02523	3e-05	0.61	0.39	-9.93972								14	AT865a	57	0	0	0.99736	0.00011	0.00249	4e-05	58	0.55	0.45
59	AT898b	S4	24	9km SE of San Andrés Tuxtlas, Veracruz	18.5201	-95.1618	B. heracleifolia x B. sericoneura	This study	This study	0	0	0.99737	0.00011	0.00249	4e-05	0.55	0.45	-9.32272								19	AT870	58	0	0	0.99245	0.00027	0.00723	6e-05	59	0.56	0.44
60	AT899	S4	24	9km SE of San Andrés Tuxtlas, Veracruz	18.5201	-95.1618	B. heracleifolia x B. sericoneura	This study	This study	0	0	0.98229	0.00036	0.01732	3e-05	0.61	0.39	-12.7106								62	AT923	59	0	0.99996	0	0	0	4e-05	60	0	1
61	AT899a	S4	24	9km SE of San Andrés Tuxtlas, Veracruz	18.5201	-95.1618	B. heracleifolia x B. sericoneura	This study	This study	0	0	0.99737	0.00011	0.00249	4e-05	0.55	0.45	-8.51176								63	AT924a	60	0	0.99693	0	0.0002	0	0.00287	61	0	1
62	AT900	S4	24	9km SE of San Andrés Tuxtlas, Veracruz	18.5201	-95.1618	B. heracleifolia x B. sericoneura	This study	This study	0	0	0.9975	0.0001	0.00236	4e-05	0.55	0.45	-8.60502								64	AT924b	61	0	0.99973	0	0	0	0.00027	62	0	1
63	AT901	S4	24	9km SE of San Andrés Tuxtlas, Veracruz	18.5201	-95.1618	B. heracleifolia x B. sericoneura	This study	This study	0	0	0.99908	6e-05	0.0008	6e-05	0.49	0.51	-12.1508								65	AT925a	62	0	0.99996	0	0	0	4e-05	63	0	1
64	AT902	S4	24	9km SE of San Andrés Tuxtlas, Veracruz	18.5201	-95.1618	B. heracleifolia x B. sericoneura	This study	This study	0.99941	0	0	0	0.00059	0	1	0	-27.7851								66	AT925b	63	0	0.99998	0	0	0	2e-05	64	0	1
65	AT903	S4	24	9km SE of San Andrés Tuxtlas, Veracruz	18.5201	-95.1618	B. heracleifolia x B. sericoneura	This study	This study	0	0.99419	0	0.00016	0	0.00565	0	1	12.9452								67	AT926a	64	0	0.99999	0	0	0	1e-05	65	0	1
66	AT904	S4	24	9km SE of San Andrés Tuxtlas, Veracruz	18.5201	-95.1618	B. heracleifolia x B. sericoneura	This study	This study	0	0	0.99699	0.00012	0.00285	4e-05	0.55	0.45	-14.5969								68	AT926b	65	0	0.99984	0	0	0	0.00016	66	0	1
67	AT905	S4	24	9km SE of San Andrés Tuxtlas, Veracruz	18.5201	-95.1618	B. heracleifolia x B. sericoneura	This study	This study	0	0	0.99699	0.00012	0.00285	4e-05	0.55	0.45	-10.9831								69	AT927	66	0	0.99968	0	1e-05	0	0.00031	67	0	1
68	AT906b	S4	24	9km SE of San Andrés Tuxtlas, Veracruz	18.5201	-95.1618	B. heracleifolia x B. sericoneura	This study	This study	0.04661	0	0.00012	0.00308	0.95019	0	0.84	0.16	-19.3258								70	AT928	67	0	0.99998	0	0	0	2e-05	68	0	1
69	AT907	S4	24	9km SE of San Andrés Tuxtlas, Veracruz	18.5201	-95.1618	B. heracleifolia x B. sericoneura	This study	This study	0	0	0.06618	0.01316	0.92065	0	0.69	0.31	-17.9158								71	AT929	68	0	0.99996	0	0	0	4e-05	69	0	1
70	AT908	S4	24	9km SE of San Andrés Tuxtlas, Veracruz	18.5201	-95.1618	B. heracleifolia x B. sericoneura	This study	This study	0	0	0.2314	0.00595	0.76264	1e-05	0.72	0.28	-17.6598								72	AT930	69	0	0.99999	0	0	0	1e-05	70	0	1
71	AT909	S4	24	9km SE of San Andrés Tuxtlas, Veracruz	18.5201	-95.1618	B. heracleifolia x B. sericoneura	This study	This study	0	0	0.64195	0.00427	0.35376	2e-05	0.67	0.33	-12.9896								73	AT931	70	0	0.99984	0	0	0	0.00016	71	0	1
72	AT870	S4	24	9km SE of San Andrés Tuxtlas, Veracruz	18.5201	-95.1618	B. heracleifolia x B. sericoneura	This study	Not genotyped	0	0	0.99245	0.00027	0.00723	6e-05	0.56	0.44	-27.9446								74	AT932	71	0	0.99999	0	0	0	1e-05	72	0	1
73	AT860	S4	24	9km SE of San Andrés Tuxtlas, Veracruz	18.5201	-95.1618	B. heracleifolia x B. sericoneura	This study	Not genotyped	0	0	0.88917	0.0212	0.08848	0.00115	0.58	0.42	-29.3297								75	AT933	72	0	0.99999	0	0	0	1e-05	73	0	1
74	AT853	S4	24	9km SE of San Andrés Tuxtlas, Veracruz	18.5201	-95.1618	B. sericoneura	This study	This study	0.99952	0	0	0	0.00048	0	1	0	-28.0418								76	AT934	73	0	0.99999	0	0	0	1e-05	74	0	1
75	AT854	S4	24	9km SE of San Andrés Tuxtlas, Veracruz	18.5201	-95.1618	B. sericoneura	This study	This study	0.99903	0	0	0	0.00097	0	1	0	-26.638								77	AT935	74	0	0.99999	0	0	0	1e-05	75	0	1
76	AT855	S4	24	9km SE of San Andrés Tuxtlas, Veracruz	18.5201	-95.1618	B. sericoneura	This study	This study	0.99941	0	0	0	0.00059	0	1	0	-29.9405								78	AT936	75	0	0.99999	0	0	0	1e-05	76	0	1
77	AT856	S4	24	9km SE of San Andrés Tuxtlas, Veracruz	18.5201	-95.1618	B. sericoneura	This study	This study	0.99941	0	0	0	0.00059	0	1	0	-31.0876								79	AT937	76	0	0.99992	0	0	0	8e-05	77	0	1
78	AT857	S4	24	9km SE of San Andrés Tuxtlas, Veracruz	18.5201	-95.1618	B. sericoneura	This study	This study	0.99941	0	0	0	0.00059	0	1	0	-24.7186								80	AT938	77	0	0.99999	0	0	0	1e-05	78	0	1
79	AT858	S4	24	9km SE of San Andrés Tuxtlas, Veracruz	18.5201	-95.1618	B. sericoneura	This study	This study	0.99941	0	0	0	0.00059	0	1	0	-14.9338								81	AT939	78	0	0.99998	0	0	0	2e-05	79	0	1
80	AT859	S4	24	9km SE of San Andrés Tuxtlas, Veracruz	18.5201	-95.1618	B. sericoneura	This study	This study	0	0	0.71966	0.00324	0.27708	2e-05	0.66	0.34	-29.9405								82	AT940	79	0	0.99999	0	0	0	1e-05	80	0	1
81	AT861	S4	24	9km SE of San Andrés Tuxtlas, Veracruz	18.5201	-95.1618	B. sericoneura	This study	This study	0.99941	0	0	0	0.00059	0	1	0	-31.3472								83	AT941	80	0	0.99996	0	0	0	4e-05	81	0	1
82	AT862	S4	24	9km SE of San Andrés Tuxtlas, Veracruz	18.5201	-95.1618	B. sericoneura	This study	This study	0.99941	0	0	0	0.00059	0	1	0	-29.8382								84	AT942	81	0	0.99997	0	0	0	3e-05	82	0	1
83	AT863	S4	24	9km SE of San Andrés Tuxtlas, Veracruz	18.5201	-95.1618	B. sericoneura	This study	This study	0.99941	0	0	0	0.00059	0	1	0	-31.0876								85	AT943	82	0	0.99999	0	0	0	1e-05	83	0	1
84	AT864	S4	24	9km SE of San Andrés Tuxtlas, Veracruz	18.5201	-95.1618	B. sericoneura	This study	This study	0.99941	0	0	0	0.00059	0	1	0	-30.5927								86	AT944	83	0	0.99999	0	0	0	1e-05	84	0	1
85	AT865	S4	24	9km SE of San Andrés Tuxtlas, Veracruz	18.5201	-95.1618	B. sericoneura	This study	This study	0.99941	0	0	0	0.00059	0	1	0	-29.6033								87	AT945	84	0	0.99999	0	0	0	1e-05	85	0	1
86	AT866	S4	24	9km SE of San Andrés Tuxtlas, Veracruz	18.5201	-95.1618	B. sericoneura	This study	This study	0.99939	0	0	0	0.00061	0	1	0	-27.6531								88	AT946	85	0	0.99988	0	0	0	0.00012	86	0	1
87	AT867	S4	24	9km SE of San Andrés Tuxtlas, Veracruz	18.5201	-95.1618	B. sericoneura	This study	This study	0.99884	0	0	0	0.00116	0	1	0	-31.3472								89	AT947a	86	0	0.99999	0	0	0	1e-05	87	0	1
88	AT868	S4	24	9km SE of San Andrés Tuxtlas, Veracruz	18.5201	-95.1618	B. sericoneura	This study	This study	0.99941	0	0	0	0.00059	0	1	0	-31.3472								90	AT948a	87	0	0.99999	0	0	0	1e-05	88	0	1
89	AT869	S4	24	9km SE of San Andrés Tuxtlas, Veracruz	18.5201	-95.1618	B. sericoneura	This study	This study	0.99941	0	0	0	0.00059	0	1	0	-12.5687								91	AT948b	88	0	0.99999	0	0	0	1e-05	89	0	1
90	AT871	S4	24	9km SE of San Andrés Tuxtlas, Veracruz	18.5201	-95.1618	B. sericoneura	This study	This study	0.99941	0	0	0	0.00059	0	1	0	-31.0876								92	AT949	89	0	0.99992	0	0	0	8e-05	90	0	1
91	AT872	S4	24	9km SE of San Andrés Tuxtlas, Veracruz	18.5201	-95.1618	B. sericoneura	This study	This study	0.999	0	0	0	0.001	0	1	0	-27.4485								93	AT950a	90	0	0.99984	0	0	0	0.00016	91	0	1
92	AT873	S4	24	9km SE of San Andrés Tuxtlas, Veracruz	18.5201	-95.1618	B. sericoneura	This study	This study	0.99941	0	0	0	0.00059	0	1	0	-29.322								94	AT950b	91	0	0.99999	0	0	0	1e-05	92	0	1
93	AT874	S4	24	9km SE of San Andrés Tuxtlas, Veracruz	18.5201	-95.1618	B. sericoneura	This study	This study	0.98935	0	0	0	0.01065	0	1	0	-25.743								95	AT952	92	0	0.99999	0	0	0	1e-05	93	0	1
94	AT875	S4	24	9km SE of San Andrés Tuxtlas, Veracruz	18.5201	-95.1618	B. sericoneura	This study	This study	0.99941	0	0	0	0.00059	0	1	0	-26.0837								96	AT953a	93	0	0.99992	0	0	0	8e-05	94	0	1
95	AT876	S4	24	9km SE of San Andrés Tuxtlas, Veracruz	18.5201	-95.1618	B. sericoneura	This study	This study	0.99941	0	0	0	0.00059	0	1	0	-31.3472								97	AT953b	94	0	0.99627	0	0.00146	0	0.00226	95	0	1
96	AT877	S4	24	9km SE of San Andrés Tuxtlas, Veracruz	18.5201	-95.1618	B. sericoneura	This study	This study	0.9994	0	0	0	0.0006	0	1	0	-31.0876								98	AT954	95	0	0.99999	0	0	0	1e-05	96	0	1
97	AT878	S4	24	9km SE of San Andrés Tuxtlas, Veracruz	18.5201	-95.1618	B. sericoneura	This study	This study	0.99941	0	0	0	0.00059	0	1	0	-27.981								99	AT955	96	0	0.99998	0	0	0	2e-05	97	0	1
98	AT879	S4	24	9km SE of San Andrés Tuxtlas, Veracruz	18.5201	-95.1618	B. sericoneura	This study	This study	0.99941	0	0	0	0.00059	0	1	0	-29.8382								100	AT956	97	0	0.99998	0	0	0	2e-05	98	0	1
99	AT880	S4	24	9km SE of San Andrés Tuxtlas, Veracruz	18.5201	-95.1618	B. sericoneura	This study	This study	0.99941	0	0	0	0.00059	0	1	0	-31.3472								54	AT903	98	0	0.99419	0	0.00016	0	0.00565	99	0	1
100	AT881	S4	24	9km SE of San Andrés Tuxtlas, Veracruz	18.5201	-95.1618	B. sericoneura	This study	This study	0.99942	0	0	0	0.00058	0	1	0	-30.5927								57	AT906a	99	0	0.99999	0	0	0	1e-05	100	0	1
101	AT882	S4	24	9km SE of San Andrés Tuxtlas, Veracruz	18.5201	-95.1618	B. sericoneura	This study	This study	0.55107	0	0	0.00046	0.44847	0	1	0	-30.8279
102	AT125	S1	5	9km SE of San Andrés Tuxtlas, Veracruz	18.5201	-95.1618	B. heracleifolia	Twyford et al. (2014)	Twyford et al. (2013)	0.99999	0	0	0	1e-05	0	1	0	-21.5457
103	AT126	S1	5	9km SE of San Andrés Tuxtlas, Veracruz	18.5201	-95.1618	B. heracleifolia	Twyford et al. (2014)	Twyford et al. (2013)	0.99998	0	0	0	2e-05	0	1	0	-19.4133
104	AT127	S1	5	9km SE of San Andrés Tuxtlas, Veracruz	18.5201	-95.1618	B. heracleifolia	Twyford et al. (2014)	Twyford et al. (2013)	0.99996	0	0	0	4e-05	0	1	0	-20.1315
105	AT128	S1	5	9km SE of San Andrés Tuxtlas, Veracruz	18.5201	-95.1618	B. heracleifolia	Twyford et al. (2014)	Twyford et al. (2013)	0.99973	0	0	1e-05	0.00026	0	1	0	-17.8419
106	AT129	S1	5	9km SE of San Andrés Tuxtlas, Veracruz	18.5201	-95.1618	B. heracleifolia	Twyford et al. (2014)	Twyford et al. (2013)	0.99996	0	0	0	4e-05	0	1	0	-18.2073
107	AT130	S1	5	9km SE of San Andrés Tuxtlas, Veracruz	18.5201	-95.1618	B. heracleifolia	Twyford et al. (2014)	Twyford et al. (2013)	0.99999	0	0	0	1e-05	0	1	0	-22.4876
108	AT131	S1	5	9km SE of San Andrés Tuxtlas, Veracruz	18.5201	-95.1618	B. heracleifolia	Twyford et al. (2014)	Twyford et al. (2013)	0.99999	0	0	0	1e-05	0	1	0	-23.6886							from	posterior	allele	frequencies.
109	AT132	S1	5	9km SE of San Andrés Tuxtlas, Veracruz	18.5201	-95.1618	B. heracleifolia	Twyford et al. (2014)	Twyford et al. (2013)	0.99999	0	0	0	1e-05	0	1	0	-21.7131
110	AT134	S1	5	9km SE of San Andrés Tuxtlas, Veracruz	18.5201	-95.1618	B. heracleifolia	Twyford et al. (2014)	Twyford et al. (2013)	0.99999	0	0	0	1e-05	0	1	0	-23.3945
111	AT135	S1	5	9km SE of San Andrés Tuxtlas, Veracruz	18.5201	-95.1618	B. heracleifolia	Twyford et al. (2014)	Twyford et al. (2013)	0.99999	0	0	0	1e-05	0	1	0	-23.6334
112	AT136	S1	5	9km SE of San Andrés Tuxtlas, Veracruz	18.5201	-95.1618	B. heracleifolia	Twyford et al. (2014)	Twyford et al. (2013)	0.99993	0	0	0	7e-05	0	1	0	-16.4303
113	AT137	S1	5	9km SE of San Andrés Tuxtlas, Veracruz	18.5201	-95.1618	B. heracleifolia	Twyford et al. (2014)	Twyford et al. (2013)	0.99994	0	0	0	6e-05	0	1	0	-20.5661
114	AT138	S1	5	9km SE of San Andrés Tuxtlas, Veracruz	18.5201	-95.1618	B. heracleifolia	Twyford et al. (2014)	Twyford et al. (2013)	0.99999	0	0	0	1e-05	0	1	0	-22.7786
115	AT139	S1	5	9km SE of San Andrés Tuxtlas, Veracruz	18.5201	-95.1618	B. heracleifolia	Twyford et al. (2014)	Twyford et al. (2013)	0.99999	0	0	0	1e-05	0	1	0	-23.6097
116	AT140	S1	5	9km SE of San Andrés Tuxtlas, Veracruz	18.5201	-95.1618	B. heracleifolia	Twyford et al. (2014)	Twyford et al. (2013)	0.99999	0	0	0	1e-05	0	1	0	-22.3151
117	AT141	S1	5	9km SE of San Andrés Tuxtlas, Veracruz	18.5201	-95.1618	B. heracleifolia	Twyford et al. (2014)	Twyford et al. (2013)	0.99999	0	0	0	1e-05	0	1	0	-21.3609
118	AT171	S1	5	9km SE of San Andrés Tuxtlas, Veracruz	18.5201	-95.1618	B. heracleifolia	Twyford et al. (2014)	Twyford et al. (2013)	0.99999	0	0	0	1e-05	0	1	0	-23.4046
119	AT142	S1	5	9km SE of San Andrés Tuxtlas, Veracruz	18.5201	-95.1618	B. heracleifolia	Twyford et al. (2014)	Twyford et al. (2013)	0.99998	0	0	0	2e-05	0	1	0	-21.0754
120	AT143	S1	5	9km SE of San Andrés Tuxtlas, Veracruz	18.5201	-95.1618	B. heracleifolia	Twyford et al. (2014)	Twyford et al. (2013)	0.99999	0	0	0	1e-05	0	1	0	-22.1391
121	AT144	S1	5	9km SE of San Andrés Tuxtlas, Veracruz	18.5201	-95.1618	B. heracleifolia	Twyford et al. (2014)	Twyford et al. (2013)	0.99998	0	0	0	2e-05	0	1	0	-19.3633
122	AT145	S1	5	9km SE of San Andrés Tuxtlas, Veracruz	18.5201	-95.1618	B. heracleifolia	Twyford et al. (2014)	Twyford et al. (2013)	0.99995	0	0	0	5e-05	0	1	0	-18.9698
123	AT146	S1	5	9km SE of San Andrés Tuxtlas, Veracruz	18.5201	-95.1618	B. heracleifolia	Twyford et al. (2014)	Twyford et al. (2013)	0.99999	0	0	0	1e-05	0	1	0	-22.1004
124	AT147	S1	5	9km SE of San Andrés Tuxtlas, Veracruz	18.5201	-95.1618	B. heracleifolia	Twyford et al. (2014)	Twyford et al. (2013)	0.99999	0	0	0	1e-05	0	1	0	-23.1205
125	AT148	S1	5	9km SE of San Andrés Tuxtlas, Veracruz	18.5201	-95.1618	B. heracleifolia	Twyford et al. (2014)	Twyford et al. (2013)	0.99999	0	0	0	1e-05	0	1	0	-21.6903
126	AT150	S1	5	9km SE of San Andrés Tuxtlas, Veracruz	18.5201	-95.1618	B. heracleifolia	Twyford et al. (2014)	Twyford et al. (2013)	0.99997	0	0	0	3e-05	0	1	0	-18.157
127	AT151	S1	5	9km SE of San Andrés Tuxtlas, Veracruz	18.5201	-95.1618	B. heracleifolia	This study	Twyford et al. (2013)	0.99999	0	0	0	1e-05	0	1	0	-21.9982
128	AT152	S1	5	9km SE of San Andrés Tuxtlas, Veracruz	18.5201	-95.1618	B. heracleifolia	This study	Twyford et al. (2013)	0.99999	0	0	0	1e-05	0	1	0	-23.1636
129	AT153	S1	5	9km SE of San Andrés Tuxtlas, Veracruz	18.5201	-95.1618	B. heracleifolia	This study	Twyford et al. (2013)	0.99993	0	0	0	7e-05	0	1	0	-16.7347
130	AT154	S1	5	9km SE of San Andrés Tuxtlas, Veracruz	18.5201	-95.1618	B. heracleifolia	This study	Twyford et al. (2013)	0.99999	0	0	0	1e-05	0	1	0	-21.4082
131	159	S1	5	9km SE of San Andrés Tuxtlas, Veracruz	18.5201	-95.1618	B. heracleifolia x B. nelumbiifolia	This study	This study	0	0	0.99935	0.00024	0.00021	0.0002	0.51	0.49	5.8511
132	157	S1	5	9km SE of San Andrés Tuxtlas, Veracruz	18.5201	-95.1618	B. heracleifolia x B. nelumbiifolia	This study	This study	0	0	0.98107	0.00756	0.00037	0.011	0.44	0.56	5.95359
133	158	S1	5	9km SE of San Andrés Tuxtlas, Veracruz	18.5201	-95.1618	B. heracleifolia x B. nelumbiifolia	This study	This study	0	0	0.99187	0.00224	0.00016	0.00572	0.41	0.59	2.16802
134	AT160	S1	5	9km SE of San Andrés Tuxtlas, Veracruz	18.5201	-95.1618	B. nelumbiifolia	Twyford et al. (2014)	This study	0	0.99955	0	2e-05	0	0.00043	0	1	20.3594
135	AT161	S1	5	9km SE of San Andrés Tuxtlas, Veracruz	18.5201	-95.1618	B. nelumbiifolia	Twyford et al. (2014)	This study	0	0.99997	0	0	0	3e-05	0	1	25.9185
136	AT162	S1	5	9km SE of San Andrés Tuxtlas, Veracruz	18.5201	-95.1618	B. nelumbiifolia	Twyford et al. (2014)	This study	0	0.99998	0	0	0	2e-05	0	1	25.5311
137	AT163	S1	5	9km SE of San Andrés Tuxtlas, Veracruz	18.5201	-95.1618	B. nelumbiifolia	Twyford et al. (2014)	This study	0	0.99998	0	0	0	2e-05	0	1	26.4921
138	AT165	S1	5	9km SE of San Andrés Tuxtlas, Veracruz	18.5201	-95.1618	B. nelumbiifolia	Twyford et al. (2014)	This study	0	0.99853	0	2e-05	0	0.00145	0	1	24.8648
139	AT166	S1	5	9km SE of San Andrés Tuxtlas, Veracruz	18.5201	-95.1618	B. nelumbiifolia	Twyford et al. (2014)	This study	0	0.99999	0	0	0	1e-05	0	1	30.4909
140	AT167	S1	5	9km SE of San Andrés Tuxtlas, Veracruz	18.5201	-95.1618	B. nelumbiifolia	Twyford et al. (2014)	This study	0	0.99998	0	0	0	2e-05	0	1	26.8303
141	AT172	S1	5	9km SE of San Andrés Tuxtlas, Veracruz	18.5201	-95.1618	B. nelumbiifolia	Twyford et al. (2014)	This study	0	0.99995	0	0	0	5e-05	0	1	22.4256
142	AT173	S1	5	9km SE of San Andrés Tuxtlas, Veracruz	18.5201	-95.1618	B. nelumbiifolia	Twyford et al. (2014)	This study	0	0.99998	0	0	0	2e-05	0	1	26.6262
143	AT174	S1	5	9km SE of San Andrés Tuxtlas, Veracruz	18.5201	-95.1618	B. nelumbiifolia	Twyford et al. (2014)	This study	0	0.99998	0	0	0	2e-05	0	1	25.3059
144	AT175	S1	5	9km SE of San Andrés Tuxtlas, Veracruz	18.5201	-95.1618	B. nelumbiifolia	Twyford et al. (2014)	This study	0	0.99998	0	0	0	2e-05	0	1	27.7943
145	AT176	S1	5	9km SE of San Andrés Tuxtlas, Veracruz	18.5201	-95.1618	B. nelumbiifolia	Twyford et al. (2014)	This study	0	0.99999	0	0	0	1e-05	0	1	29.5263
146	AT178	S1	5	9km SE of San Andrés Tuxtlas, Veracruz	18.5201	-95.1618	B. nelumbiifolia	Twyford et al. (2014)	This study	0	0.9999	0	0	0	0.0001	0	1	22.2589
147	AT179	S1	5	9km SE of San Andrés Tuxtlas, Veracruz	18.5201	-95.1618	B. nelumbiifolia	Twyford et al. (2014)	This study	0	0.99963	0	2e-05	0	0.00035	0	1	20.1425
148	AT180	S1	5	9km SE of San Andrés Tuxtlas, Veracruz	18.5201	-95.1618	B. nelumbiifolia	Twyford et al. (2014)	This study	0	0.99999	0	0	0	1e-05	0	1	27.0688
149	AT181	S1	5	9km SE of San Andrés Tuxtlas, Veracruz	18.5201	-95.1618	B. nelumbiifolia	Twyford et al. (2014)	This study	0	0.99999	0	0	0	1e-05	0	1	25.3228
150	AT182	S1	5	9km SE of San Andrés Tuxtlas, Veracruz	18.5201	-95.1618	B. nelumbiifolia	Twyford et al. (2014)	This study	0	0.99999	0	0	0	1e-05	0	1	28.832
151	AT183	S1	5	9km SE of San Andrés Tuxtlas, Veracruz	18.5201	-95.1618	B. nelumbiifolia	Twyford et al. (2014)	This study	0	0.99992	0	0	0	7e-05	0	1	20.0695
152	AT185	S1	5	9km SE of San Andrés Tuxtlas, Veracruz	18.5201	-95.1618	B. nelumbiifolia	Twyford et al. (2014)	This study	0	0.99998	0	0	0	2e-05	0	1	25.3743
153	AT186	S1	5	9km SE of San Andrés Tuxtlas, Veracruz	18.5201	-95.1618	B. nelumbiifolia	Twyford et al. (2014)	This study	0	0.99997	0	0	0	3e-05	0	1	21.7218
154	AT187	S1	5	9km SE of San Andrés Tuxtlas, Veracruz	18.5201	-95.1618	B. nelumbiifolia	Twyford et al. (2014)	This study	0	0.9998	0	0	0	0.0002	0	1	22.5712
155	AT189	S1	5	9km SE of San Andrés Tuxtlas, Veracruz	18.5201	-95.1618	B. nelumbiifolia	Twyford et al. (2014)	This study	0	0.99998	0	0	0	2e-05	0	1	23.5103
156	AT191	S1	5	9km SE of San Andrés Tuxtlas, Veracruz	18.5201	-95.1618	B. nelumbiifolia	Twyford et al. (2014)	This study	0	0.99999	0	0	0	1e-05	0	1	26.4615
157	AT192	S1	5	9km SE of San Andrés Tuxtlas, Veracruz	18.5201	-95.1618	B. nelumbiifolia	Twyford et al. (2014)	This study	0	0.99999	0	0	0	1e-05	0	1	26.4615
158	AT194	S1	5	9km SE of San Andrés Tuxtlas, Veracruz	18.5201	-95.1618	B. nelumbiifolia	Twyford et al. (2014)	This study	0	0.99998	0	0	0	2e-05	0	1	23.7381
159	AT195	S1	5	9km SE of San Andrés Tuxtlas, Veracruz	18.5201	-95.1618	B. nelumbiifolia	Twyford et al. (2014)	This study	0	0.99998	0	0	0	2e-05	0	1	27.8874
160	AT196	S1	5	9km SE of San Andrés Tuxtlas, Veracruz	18.5201	-95.1618	B. nelumbiifolia	Twyford et al. (2014)	This study	0	0.99998	0	0	0	2e-05	0	1	24.5425
161	AT197	S1	5	9km SE of San Andrés Tuxtlas, Veracruz	18.5201	-95.1618	B. nelumbiifolia	Twyford et al. (2014)	This study	0	0.99999	0	0	0	1e-05	0	1	26.4618
162	AT199	S1	5	9km SE of San Andrés Tuxtlas, Veracruz	18.5201	-95.1618	B. nelumbiifolia	Twyford et al. (2014)	This study	0	0.99995	0	0	0	5e-05	0	1	23.9629
163	AT713	S2	21	Highway 175 between Jasaa and San Juan Bautista	17.7436	−96.3280	B. heracleifolia	Twyford et al. (2014)	Twyford et al. (2013)	0.99999	0	0	0	1e-05	0	1	0	-29.5829
164	AT714	S2	21	Highway 175 between Jasaa and San Juan Bautista	17.7436	−96.3280	B. heracleifolia	Twyford et al. (2014)	Twyford et al. (2013)	0.99999	0	0	0	1e-05	0	1	0	-29.9346
165	AT715	S2	21	Highway 175 between Jasaa and San Juan Bautista	17.7436	−96.3280	B. heracleifolia	Twyford et al. (2014)	Twyford et al. (2013)	0.99999	0	0	0	1e-05	0	1	0	-29.8295
166	AT716	S2	21	Highway 175 between Jasaa and San Juan Bautista	17.7436	−96.3280	B. heracleifolia	Twyford et al. (2014)	Twyford et al. (2013)	1	0	0	0	0	0	1	0	-31.8386
167	AT718	S2	21	Highway 175 between Jasaa and San Juan Bautista	17.7436	−96.3280	B. heracleifolia	Twyford et al. (2014)	Twyford et al. (2013)	0.99999	0	0	0	1e-05	0	1	0	-28.7135
168	AT719	S2	21	Highway 175 between Jasaa and San Juan Bautista	17.7436	−96.3280	B. heracleifolia	Twyford et al. (2014)	Twyford et al. (2013)	1	0	0	0	0	0	1	0	-30.7883
169	AT720	S2	21	Highway 175 between Jasaa and San Juan Bautista	17.7436	−96.3280	B. heracleifolia	Twyford et al. (2014)	Twyford et al. (2013)	0.99999	0	0	0	1e-05	0	1	0	-26.5641
170	AT721	S2	21	Highway 175 between Jasaa and San Juan Bautista	17.7436	−96.3280	B. heracleifolia	Twyford et al. (2014)	Twyford et al. (2013)	0.99999	0	0	0	1e-05	0	1	0	-28.8441
171	AT722	S2	21	Highway 175 between Jasaa and San Juan Bautista	17.7436	−96.3280	B. heracleifolia	Twyford et al. (2014)	Twyford et al. (2013)	0.99996	0	0	0	4e-05	0	1	0	-26.0344
172	AT723	S2	21	Highway 175 between Jasaa and San Juan Bautista	17.7436	−96.3280	B. heracleifolia	Twyford et al. (2014)	Twyford et al. (2013)	0.99998	0	0	0	2e-05	0	1	0	-28.154
173	AT724	S2	21	Highway 175 between Jasaa and San Juan Bautista	17.7436	−96.3280	B. heracleifolia	Twyford et al. (2014)	Twyford et al. (2013)	0.99999	0	0	0	1e-05	0	1	0	-29.5881
174	AT725	S2	21	Highway 175 between Jasaa and San Juan Bautista	17.7436	−96.3280	B. heracleifolia	Twyford et al. (2014)	Twyford et al. (2013)	0.99999	0	0	0	1e-05	0	1	0	-28.3931
175	AT726	S2	21	Highway 175 between Jasaa and San Juan Bautista	17.7436	−96.3280	B. heracleifolia	Twyford et al. (2014)	Twyford et al. (2013)	0.99995	0	0	0	5e-05	0	1	0	-28.0008
176	AT727	S2	21	Highway 175 between Jasaa and San Juan Bautista	17.7436	−96.3280	B. heracleifolia	Twyford et al. (2014)	Twyford et al. (2013)	0.99999	0	0	0	1e-05	0	1	0	-27.9225
177	AT728	S2	21	Highway 175 between Jasaa and San Juan Bautista	17.7436	−96.3280	B. heracleifolia	Twyford et al. (2014)	Twyford et al. (2013)	0.99975	0	0	4e-05	0.00021	0	1	0	-23.3664
178	AT729	S2	21	Highway 175 between Jasaa and San Juan Bautista	17.7436	−96.3280	B. heracleifolia	Twyford et al. (2014)	Twyford et al. (2013)	0.99999	0	0	0	1e-05	0	1	0	-29.782
179	AT730	S2	21	Highway 175 between Jasaa and San Juan Bautista	17.7436	−96.3280	B. heracleifolia	Twyford et al. (2014)	Twyford et al. (2013)	0.99999	0	0	0	1e-05	0	1	0	-27.9225
180	AT731	S2	21	Highway 175 between Jasaa and San Juan Bautista	17.7436	−96.3280	B. heracleifolia	Twyford et al. (2014)	Twyford et al. (2013)	1	0	0	0	0	0	1	0	-31.8931
181	AT732	S2	21	Highway 175 between Jasaa and San Juan Bautista	17.7436	−96.3280	B. heracleifolia	Twyford et al. (2014)	Twyford et al. (2013)	0.99994	0	0	0	6e-05	0	1	0	-26.3212
182	AT733	S2	21	Highway 175 between Jasaa and San Juan Bautista	17.7436	−96.3280	B. heracleifolia	Twyford et al. (2014)	Twyford et al. (2013)	0.99997	0	0	0	3e-05	0	1	0	-27.261
183	AT734	S2	21	Highway 175 between Jasaa and San Juan Bautista	17.7436	−96.3280	B. heracleifolia	Twyford et al. (2014)	This study	0.99999	0	0	0	1e-05	0	1	0	-28.2604
184	AT735	S2	21	Highway 175 between Jasaa and San Juan Bautista	17.7436	−96.3280	B. heracleifolia	Twyford et al. (2014)	This study	0.99997	0	0	0	3e-05	0	1	0	-27.227
185	AT736	S2	21	Highway 175 between Jasaa and San Juan Bautista	17.7436	−96.3280	B. heracleifolia	Twyford et al. (2014)	This study	0.99997	0	0	0	3e-05	0	1	0	-27.2948
186	AT737	S2	21	Highway 175 between Jasaa and San Juan Bautista	17.7436	−96.3280	B. heracleifolia	Twyford et al. (2014)	This study	0.99999	0	0	0	1e-05	0	1	0	-28.5328
187	AT738	S2	21	Highway 175 between Jasaa and San Juan Bautista	17.7436	−96.3280	B. heracleifolia	Twyford et al. (2014)	This study	0.99995	0	0	0	5e-05	0	1	0	-24.7169
188	AT739a	S2	21	Highway 175 between Jasaa and San Juan Bautista	17.7436	−96.3280	B. heracleifolia	Twyford et al. (2014)	This study	0.99997	0	0	0	3e-05	0	1	0	-26.1623
189	AT740	S2	21	Highway 175 between Jasaa and San Juan Bautista	17.7436	−96.3280	B. heracleifolia	Twyford et al. (2014)	This study	0.99997	0	0	0	3e-05	0	1	0	-27.9812
190	AT741	S2	21	Highway 175 between Jasaa and San Juan Bautista	17.7436	−96.3280	B. heracleifolia	Twyford et al. (2014)	This study	0.99999	0	0	0	1e-05	0	1	0	-29.4133
191	AT742	S2	21	Highway 175 between Jasaa and San Juan Bautista	17.7436	−96.3280	B. heracleifolia	Twyford et al. (2014)	This study	0.99999	0	0	0	1e-05	0	1	0	-29.9095
192	AT743	S2	21	Highway 175 between Jasaa and San Juan Bautista	17.7436	−96.3280	B. heracleifolia	Twyford et al. (2014)	This study	0.99999	0	0	0	1e-05	0	1	0	-29.4835
193	AT710	S2	21	Highway 175 between Jasaa and San Juan Bautista	17.7436	−96.3280	B. heracleifolia x B. nelumbiifolia	This study	This study	0	0	0.81045	0.06297	0.00087	0.12572	0.44	0.56	1.87056
194	AT739b	S2	21	Highway 175 between Jasaa and San Juan Bautista	17.7436	−96.3280	B. nelumbiifolia	Twyford et al. (2014)	This study	0	0.9999	0	0	0	0.0001	0	1	24.4487
195	AT744	S2	21	Highway 175 between Jasaa and San Juan Bautista	17.7436	−96.3280	B. nelumbiifolia	Twyford et al. (2014)	This study	0	0.99997	0	0	0	3e-05	0	1	26.8757
196	AT745	S2	21	Highway 175 between Jasaa and San Juan Bautista	17.7436	−96.3280	B. nelumbiifolia	Twyford et al. (2014)	This study	0	0.99991	0	0	0	9e-05	0	1	22.3588
197	AT746	S2	21	Highway 175 between Jasaa and San Juan Bautista	17.7436	−96.3280	B. nelumbiifolia	Twyford et al. (2014)	This study	0	0.99992	0	0	0	8e-05	0	1	24.2945
198	AT747	S2	21	Highway 175 between Jasaa and San Juan Bautista	17.7436	−96.3280	B. nelumbiifolia	Twyford et al. (2014)	This study	0	0.99998	0	0	0	2e-05	0	1	28.4491
199	AT749	S2	21	Highway 175 between Jasaa and San Juan Bautista	17.7436	−96.3280	B. nelumbiifolia	Twyford et al. (2014)	This study	0	0.9999	0	0	0	0.0001	0	1	24.7388
200	AT750	S2	21	Highway 175 between Jasaa and San Juan Bautista	17.7436	−96.3280	B. nelumbiifolia	Twyford et al. (2014)	This study	0	0.99997	0	0	0	3e-05	0	1	28.7641
201	AT751	S2	21	Highway 175 between Jasaa and San Juan Bautista	17.7436	−96.3280	B. nelumbiifolia	Twyford et al. (2014)	This study	0	0.99998	0	0	0	2e-05	0	1	28.9703
202	AT752	S2	21	Highway 175 between Jasaa and San Juan Bautista	17.7436	−96.3280	B. nelumbiifolia	Twyford et al. (2014)	This study	0	0.99999	0	0	0	1e-05	0	1	31.7626
203	AT755	S2	21	Highway 175 between Jasaa and San Juan Bautista	17.7436	−96.3280	B. nelumbiifolia	Twyford et al. (2014)	This study	0	0.9999	0	0	0	0.0001	0	1	24.4422
204	AT756	S2	21	Highway 175 between Jasaa and San Juan Bautista	17.7436	−96.3280	B. nelumbiifolia	Twyford et al. (2014)	This study	0	0.99996	0	0	0	4e-05	0	1	29.1276
205	AT757	S2	21	Highway 175 between Jasaa and San Juan Bautista	17.7436	−96.3280	B. nelumbiifolia	Twyford et al. (2014)	This study	0	0.99999	0	0	0	1e-05	0	1	31.6044
206	AT760	S2	21	Highway 175 between Jasaa and San Juan Bautista	17.7436	−96.3280	B. nelumbiifolia	Twyford et al. (2014)	This study	0	1	0	0	0	0	0	1	31.4117
207	AT761	S2	21	Highway 175 between Jasaa and San Juan Bautista	17.7436	−96.3280	B. nelumbiifolia	Twyford et al. (2014)	This study	0	0.99612	0	5e-05	0	0.00383	0	1	23.7368
208	AT762	S2	21	Highway 175 between Jasaa and San Juan Bautista	17.7436	−96.3280	B. nelumbiifolia	Twyford et al. (2014)	This study	0	0.99998	0	0	0	2e-05	0	1	27.8596
209	AT763	S2	21	Highway 175 between Jasaa and San Juan Bautista	17.7436	−96.3280	B. nelumbiifolia	Twyford et al. (2014)	This study	0	0.99995	0	0	0	5e-05	0	1	27.4742
210	AT764	S2	21	Highway 175 between Jasaa and San Juan Bautista	17.7436	−96.3280	B. nelumbiifolia	Twyford et al. (2014)	This study	0	0.99994	0	0	0	6e-05	0	1	26.4185
211	AT773	S2	21	Highway 175 between Jasaa and San Juan Bautista	17.7436	−96.3280	B. nelumbiifolia	Twyford et al. (2014)	This study	0	0.99986	0	0	0	0.00014	0	1	22.0925
212	AT775	S2	21	Highway 175 between Jasaa and San Juan Bautista	17.7436	−96.3280	B. nelumbiifolia	Twyford et al. (2014)	This study	0	0.99999	0	0	0	1e-05	0	1	23.0821
213	AT776	S2	21	Highway 175 between Jasaa and San Juan Bautista	17.7436	−96.3280	B. nelumbiifolia	Twyford et al. (2014)	This study	0	0.99997	0	0	0	3e-05	0	1	26.4771
214	AT778	S2	21	Highway 175 between Jasaa and San Juan Bautista	17.7436	−96.3280	B. nelumbiifolia	Twyford et al. (2014)	This study	0	0.99907	0	5e-05	0	0.00088	0	1	14.8675
215	AT779	S2	21	Highway 175 between Jasaa and San Juan Bautista	17.7436	−96.3280	B. nelumbiifolia	Twyford et al. (2014)	This study	0	0.99995	0	0	0	5e-05	0	1	25.0005
216	AT781a	S2	21	Highway 175 between Jasaa and San Juan Bautista	17.7436	−96.3280	B. nelumbiifolia	Twyford et al. (2014)	This study	0	0.99999	0	0	0	1e-05	0	1	28.998
217	AT781b	S2	21	Highway 175 between Jasaa and San Juan Bautista	17.7436	−96.3280	B. nelumbiifolia	Twyford et al. (2014)	This study	0	0.99994	0	0	0	6e-05	0	1	23.8243
218	AT782a	S2	21	Highway 175 between Jasaa and San Juan Bautista	17.7436	−96.3280	B. nelumbiifolia	Twyford et al. (2014)	This study	0	0.99994	0	0	0	6e-05	0	1	23.5767
219	AT782b	S2	21	Highway 175 between Jasaa and San Juan Bautista	17.7436	−96.3280	B. nelumbiifolia	Twyford et al. (2014)	This study	0	0.99987	0	0	0	0.00013	0	1	24.4968
220	AT783a	S2	21	Highway 175 between Jasaa and San Juan Bautista	17.7436	−96.3280	B. nelumbiifolia	Twyford et al. (2014)	This study	0	0.99999	0	0	0	1e-05	0	1	28.9453
221	AT783b	S2	21	Highway 175 between Jasaa and San Juan Bautista	17.7436	−96.3280	B. nelumbiifolia	Twyford et al. (2014)	This study	0	0.99998	0	0	0	2e-05	0	1	26.7173
222	AT784a	S2	21	Highway 175 between Jasaa and San Juan Bautista	17.7436	−96.3280	B. nelumbiifolia	Twyford et al. (2014)	This study	0	0.99998	0	0	0	2e-05	0	1	24.036
223	AT784b	S2	21	Highway 175 between Jasaa and San Juan Bautista	17.7436	−96.3280	B. nelumbiifolia	Twyford et al. (2014)	This study	0	0.99999	0	0	0	1e-05	0	1	29.6583
224	AT785a	S2	21	Highway 175 between Jasaa and San Juan Bautista	17.7436	−96.3280	B. nelumbiifolia	Twyford et al. (2014)	This study	0	0.9999	0	0	0	0.0001	0	1	20.3578
225	AT785b	S2	21	Highway 175 between Jasaa and San Juan Bautista	17.7436	−96.3280	B. nelumbiifolia	This study	This study	0	0.99998	0	0	0	2e-05	0	1	27.1182
226	AT786a	S2	21	Highway 175 between Jasaa and San Juan Bautista	17.7436	−96.3280	B. nelumbiifolia	This study	This study	0	0.99998	0	0	0	2e-05	0	1	28.9193
227	AT786b	S2	21	Highway 175 between Jasaa and San Juan Bautista	17.7436	−96.3280	B. nelumbiifolia	This study	This study	0	0.99998	0	0	0	2e-05	0	1	28.2523
228	AT787a	S2	21	Highway 175 between Jasaa and San Juan Bautista	17.7436	−96.3280	B. nelumbiifolia	This study	This study	0	1	0	0	0	0	0	1	32.7382
229	AT787b	S2	21	Highway 175 between Jasaa and San Juan Bautista	17.7436	−96.3280	B. nelumbiifolia	This study	This study	0	0.99998	0	0	0	2e-05	0	1	27.6467
230	AT788a	S2	21	Highway 175 between Jasaa and San Juan Bautista	17.7436	−96.3280	B. nelumbiifolia	This study	This study	0	0.99998	0	0	0	2e-05	0	1	28.7608
231	AT788b	S2	21	Highway 175 between Jasaa and San Juan Bautista	17.7436	−96.3280	B. nelumbiifolia	This study	This study	0	0.99999	0	0	0	1e-05	0	1	28.675
232	AT789a	S2	21	Highway 175 between Jasaa and San Juan Bautista	17.7436	−96.3280	B. nelumbiifolia	This study	This study	0	0.99979	0	0	0	0.00021	0	1	17.8316
233	AT789b	S2	21	Highway 175 between Jasaa and San Juan Bautista	17.7436	−96.3280	B. nelumbiifolia	This study	This study	0	0.99971	0	1e-05	0	0.00028	0	1	17.1441
234	AT995	S3	26	San Jeronimo Zoochina	17.2212	−95.2355	B. heracleifolia	Twyford et al. (2014)	Not genotyped	0.99999	0	0	0	1e-05	0	1	0	32.7541
235	AT996	S3	26	San Jeronimo Zoochina	17.2212	−95.2355	B. heracleifolia	Twyford et al. (2014)	Not genotyped	0.99999	0	0	0	1e-05	0	1	0	31.7891
236	AT997	S3	26	San Jeronimo Zoochina	17.2212	−95.2355	B. heracleifolia	Twyford et al. (2014)	Not genotyped	0.99999	0	0	0	1e-05	0	1	0	31.7891
237	AT998	S3	26	San Jeronimo Zoochina	17.2212	−95.2355	B. heracleifolia	Twyford et al. (2014)	Not genotyped	0.99999	0	0	0	1e-05	0	1	0	33.1181
238	AT999	S3	26	San Jeronimo Zoochina	17.2212	−95.2355	B. heracleifolia	Twyford et al. (2014)	Not genotyped	0.99999	0	0	0	1e-05	0	1	0	32.0806
239	AT1000	S3	26	San Jeronimo Zoochina	17.2212	−95.2355	B. heracleifolia	Twyford et al. (2014)	Not genotyped	0.99998	0	0	0	2e-05	0	1	0	29.6515
240	AT1001	S3	26	San Jeronimo Zoochina	17.2212	−95.2355	B. heracleifolia	Twyford et al. (2014)	Not genotyped	1	0	0	0	0	0	1	0	29.4455
241	AT1009	S3	26	San Jeronimo Zoochina	17.2212	−95.2355	B. heracleifolia	Twyford et al. (2014)	Not genotyped	0.99999	0	0	0	1e-05	0	1	0	34.3893
242	AT1007	S3	26	San Jeronimo Zoochina	17.2212	−95.2355	B. heracleifolia	Twyford et al. (2014)	Not genotyped	1	0	0	0	0	0	1	0	33.1384
243	AT1006	S3	26	San Jeronimo Zoochina	17.2212	−95.2355	B. heracleifolia	Twyford et al. (2014)	Not genotyped	0.99999	0	0	0	1e-05	0	1	0	32.3275
244	AT1005	S3	26	San Jeronimo Zoochina	17.2212	−95.2355	B. heracleifolia	Twyford et al. (2014)	Not genotyped	1	0	0	0	0	0	1	0	32.0806
245	AT1004	S3	26	San Jeronimo Zoochina	17.2212	−95.2355	B. heracleifolia	Twyford et al. (2014)	Not genotyped	0.99999	0	0	0	1e-05	0	1	0	32.7236
246	AT1002	S3	26	San Jeronimo Zoochina	17.2212	−95.2355	B. heracleifolia	Twyford et al. (2014)	Not genotyped	1	0	0	0	0	0	1	0	33.1181
247	AT1016	S3	26	San Jeronimo Zoochina	17.2212	−95.2355	B. heracleifolia	Twyford et al. (2014)	Not genotyped	0.99998	0	0	0	2e-05	0	1	0	34.2846
248	AT1015	S3	26	San Jeronimo Zoochina	17.2212	−95.2355	B. heracleifolia	Twyford et al. (2014)	Not genotyped	1	0	0	0	0	0	1	0	28.5602
249	AT1014	S3	26	San Jeronimo Zoochina	17.2212	−95.2355	B. heracleifolia	Twyford et al. (2014)	Not genotyped	0.99999	0	0	0	1e-05	0	1	0	33.1926
250	AT1013	S3	26	San Jeronimo Zoochina	17.2212	−95.2355	B. heracleifolia	Twyford et al. (2014)	Not genotyped	1	0	0	0	0	0	1	0	31.9556
251	AT1012	S3	26	San Jeronimo Zoochina	17.2212	−95.2355	B. heracleifolia	Twyford et al. (2014)	Not genotyped	1	0	0	0	0	0	1	0	32.5843
252	AT1011	S3	26	San Jeronimo Zoochina	17.2212	−95.2355	B. heracleifolia	Twyford et al. (2014)	Not genotyped	1	0	0	0	0	0	1	0	33.2432
253	AT1010	S3	26	San Jeronimo Zoochina	17.2212	−95.2355	B. heracleifolia	Twyford et al. (2014)	Not genotyped	1	0	0	0	0	0	1	0	33.3467
254	AT1022	S3	26	San Jeronimo Zoochina	17.2212	−95.2355	B. heracleifolia	Twyford et al. (2014)	Not genotyped	0.99999	0	0	0	1e-05	0	1	0	31.2241
255	AT1021	S3	26	San Jeronimo Zoochina	17.2212	−95.2355	B. heracleifolia	Twyford et al. (2014)	Not genotyped	0.99999	0	0	0	1e-05	0	1	0	33.122
256	AT1020	S3	26	San Jeronimo Zoochina	17.2212	−95.2355	B. heracleifolia	Twyford et al. (2014)	Not genotyped	0.99998	0	0	0	2e-05	0	1	0	32.1705
257	AT1019	S3	26	San Jeronimo Zoochina	17.2212	−95.2355	B. heracleifolia	Twyford et al. (2014)	Not genotyped	0.99999	0	0	0	1e-05	0	1	0	28.4516
258	AT1018	S3	26	San Jeronimo Zoochina	17.2212	−95.2355	B. heracleifolia	Twyford et al. (2014)	Not genotyped	0.99999	0	0	0	1e-05	0	1	0	31.7727
259	AT1017	S3	26	San Jeronimo Zoochina	17.2212	−95.2355	B. heracleifolia	Twyford et al. (2014)	Not genotyped	0.99999	0	0	0	1e-05	0	1	0	31.2905
260	AT1008	S3	26	San Jeronimo Zoochina	17.2212	−95.2355	B. heracleifolia	Twyford et al. (2014)	Not genotyped	0.99948	0	0	0.00016	0.00036	0	1	0	31.0622
261	AT1026	S3	26	San Jeronimo Zoochina	17.2212	−95.2355	B. heracleifolia	Twyford et al. (2014)	Not genotyped	0.99964	0	0	0	0.00036	0	1	0	25.3145
262	AT1035	S3	26	San Jeronimo Zoochina	17.2212	−95.2355	B. heracleifolia	This study	This study	0.99983	0	0	2e-05	0.00015	0	0.6	0	29.2602
263	AT1027	S3	26	San Jeronimo Zoochina	17.2212	−95.2355	B. heracleifolia x B. nelumbiifolia	This study	This study	0	0	0.97941	0.00998	0.0104	0.00021	0.49	0.4	-4.40455
264	AT1028	S3	26	San Jeronimo Zoochina	17.2212	−95.2355	B. heracleifolia x B. nelumbiifolia	This study	This study	0	0	0.95137	0.03304	0.00122	0.01437	0	0.51	3.23866
265	AT1030	S3	26	San Jeronimo Zoochina	17.2212	−95.2355	B. nelumbiifolia	Twyford et al. (2014)	Not genotyped	0	0.99999	0	0	0	1e-05	0	1	-33.2394
266	AT1031	S3	26	San Jeronimo Zoochina	17.2212	−95.2355	B. nelumbiifolia	Twyford et al. (2014)	Not genotyped	0	1	0	0	0	0	0	1	-31.6559
267	AT1032	S3	26	San Jeronimo Zoochina	17.2212	−95.2355	B. nelumbiifolia	Twyford et al. (2014)	Not genotyped	0	0.99997	0	0	0	3e-05	0	1	-31.1138
268	AT1033	S3	26	San Jeronimo Zoochina	17.2212	−95.2355	B. nelumbiifolia	Twyford et al. (2014)	Not genotyped	0	1	0	0	0	0	0	1	-35.1848
269	AT1034	S3	26	San Jeronimo Zoochina	17.2212	−95.2355	B. nelumbiifolia	Twyford et al. (2014)	Not genotyped	0	0.99999	0	0	0	1e-05	0	1	-34.5661
270	AT1036	S3	26	San Jeronimo Zoochina	17.2212	−95.2355	B. nelumbiifolia	Twyford et al. (2014)	Not genotyped	0	1	0	0	0	0	0	1	-34.4326
271	AT1037	S3	26	San Jeronimo Zoochina	17.2212	−95.2355	B. nelumbiifolia	Twyford et al. (2014)	Not genotyped	0	0.99999	0	0	0	1e-05	0	1	-33.6005
272	AT1038	S3	26	San Jeronimo Zoochina	17.2212	−95.2355	B. nelumbiifolia	Twyford et al. (2014)	Not genotyped	0	1	0	0	0	0	0	1	-33.9072
273	AT1039	S3	26	San Jeronimo Zoochina	17.2212	−95.2355	B. nelumbiifolia	Twyford et al. (2014)	Not genotyped	0	0.99999	0	0	0	1e-05	0	1	-29.7591
274	AT1040	S3	26	San Jeronimo Zoochina	17.2212	−95.2355	B. nelumbiifolia	Twyford et al. (2014)	Not genotyped	0	1	0	0	0	0	0	1	-35.2734
275	AT1054a	S3	26	San Jeronimo Zoochina	17.2212	−95.2355	B. nelumbiifolia	Twyford et al. (2014)	Not genotyped	0	1	0	0	0	0	0	1	-36.2729
276	AT1054b	S3	26	San Jeronimo Zoochina	17.2212	−95.2355	B. nelumbiifolia	Twyford et al. (2014)	Not genotyped	0	0.99999	0	0	0	1e-05	0	1	-32.7567
277	AT1042	S3	26	San Jeronimo Zoochina	17.2212	−95.2355	B. nelumbiifolia	Twyford et al. (2014)	Not genotyped	0	0.99999	0	0	0	1e-05	0	1	-31.3412
278	AT1043	S3	26	San Jeronimo Zoochina	17.2212	−95.2355	B. nelumbiifolia	Twyford et al. (2014)	Not genotyped	0	0.9999	0	0	0	0.0001	0	1	-29.0828
279	AT1044	S3	26	San Jeronimo Zoochina	17.2212	−95.2355	B. nelumbiifolia	Twyford et al. (2014)	Not genotyped	0	1	0	0	0	0	0	1	-36.8226
280	AT1045	S3	26	San Jeronimo Zoochina	17.2212	−95.2355	B. nelumbiifolia	Twyford et al. (2014)	Not genotyped	0	1	0	0	0	0	0	1	-35.6985
281	AT1046	S3	26	San Jeronimo Zoochina	17.2212	−95.2355	B. nelumbiifolia	Twyford et al. (2014)	Not genotyped	0	0.99952	0	0	0	0.00048	0	1	-30.8905
282	AT1047	S3	26	San Jeronimo Zoochina	17.2212	−95.2355	B. nelumbiifolia	Twyford et al. (2014)	Not genotyped	0	1	0	0	0	0	0	1	-36.0154
283	AT1048	S3	26	San Jeronimo Zoochina	17.2212	−95.2355	B. nelumbiifolia	Twyford et al. (2014)	Not genotyped	0	1	0	0	0	0	0	1	-34.3972
284	AT1049	S3	26	San Jeronimo Zoochina	17.2212	−95.2355	B. nelumbiifolia	Twyford et al. (2014)	Not genotyped	0	0.99981	0	0	0	0.00019	0	1	-30.3899
285	AT1050	S3	26	San Jeronimo Zoochina	17.2212	−95.2355	B. nelumbiifolia	Twyford et al. (2014)	Not genotyped	0	0.99999	0	0	0	1e-05	0	1	-31.3103
286	AT1051	S3	26	San Jeronimo Zoochina	17.2212	−95.2355	B. nelumbiifolia	Twyford et al. (2014)	Not genotyped	0	1	0	0	0	0	0	1	-34.426
287	AT1052	S3	26	San Jeronimo Zoochina	17.2212	−95.2355	B. nelumbiifolia	Twyford et al. (2014)	Not genotyped	0	0.99998	0	0	0	2e-05	0	1	-32.7117
288	AT1055	S3	26	San Jeronimo Zoochina	17.2212	−95.2355	B. nelumbiifolia	Twyford et al. (2014)	Not genotyped	0	0.99996	0	0	0	4e-05	0	1	-31.3142
289	AT1056	S3	26	San Jeronimo Zoochina	17.2212	−95.2355	B. nelumbiifolia	Twyford et al. (2014)	Not genotyped	0	0.99997	0	0	0	3e-05	0	1	-33.7693
290	AT1058	S3	26	San Jeronimo Zoochina	17.2212	−95.2355	B. nelumbiifolia	Twyford et al. (2014)	Not genotyped	0	1	0	0	0	0	0	1	-36.6879
291	AT1060	S3	26	San Jeronimo Zoochina	17.2212	−95.2355	B. nelumbiifolia	Twyford et al. (2014)	Not genotyped	0	0.99999	0	0	0	1e-05	0	1	-35.1417
292	AT1061	S3	26	San Jeronimo Zoochina	17.2212	−95.2355	B. nelumbiifolia	Twyford et al. (2014)	Not genotyped	0	1	0	0	0	0	0	1	-36.4006
293	AT1062	S3	26	San Jeronimo Zoochina	17.2212	−95.2355	B. nelumbiifolia	Twyford et al. (2014)	Not genotyped	0	0.9998	0	2e-05	0	0.00018	0	1	-30.5979
294	AT1053	S3	26	San Jeronimo Zoochina	17.2212	−95.2355	B. nelumbiifolia	Twyford et al. (2014)	Not genotyped	0	1	0	0	0	0		1	-31.0815
References
Twyford AD, Kidner CA, Ennos RA (2014) Genetic differentiation and species cohesion in two widespread Central American Begonia (Begoniaceae) species. Heredity, 112, 382-390.
Twyford AD, Kidner CA, Harrison N, Ennos RA (2013) Population history and seed dispersal in widespread Central American Begonia(Begoniaceae) species inferred from plastome derived microsatellite markers. Botanical Journal of the Linnean Society, 171, 260-276.
								84	144
								210	84

## Sheet: Sheet2
1	S1	9km SE of San Andrés Tuxtlas, Veracruz	18.5201	-95.1618	herac
S1	B. heracleifolia x B. nelumbiifolia	9km SE of San Andrés Tuxtlas, Veracruz	18.5201	-95.1618	29 29 0 3
S2	B. heracleifolia x B. nelumbiifolia	Highway 175 between Jasaa and San Juan Bautista, Oaxaca	17.7436	-96.328	30 40 0 1
S3	B. heracleifolia x B. nelumbiifolia	San Jeronimo Zoochina, Oaxaca	17.2212	-95.2355	29 30 0 2
S4	B. heracleifolia x B. sericoneura	Motzorongo, Veracruz	18.6695	-96.7871	42 0 28 30
